# Supplementary material for: Role of Inositol Hexakisphosphate Kinases in Vascular Smooth Muscle Cell Calcification
Source: Int J Mol Sci. 2026 Jan 30;27(3):1411. doi: 10.3390/ijms27031411 (PMC12897964; doi:10.3390/ijms27031411)
Supplement: Supplementary file 1 [file ijms-27-01411-s001.zip]

Archive with 1 entries (1 files):
- ijms-3844756-supplementary.pdf
